# Supplementary material for: Serum TNF-Alpha and IL-10 Predict Reduced Sensitivity to Fear- and Anxiety-Related Traits in Healthy Older Dogs: Preliminary Evidence for Immune–Personality Signatures in Later Life
Source: Animals (Basel). 2025 Aug 18;15(16):2418. doi: 10.3390/ani15162418 (PMC12383112; doi:10.3390/ani15162418)
Supplement: Supplementary file 1 [file animals-15-02418-s001.zip]

Archive with 1 entries (1 files):
- animals-3781147-supplementary.pdf
